# Supplementary material for: An Improvement in Diagnostic Blood Culture Conditions Allows for the Rapid Detection and Isolation of the Slow Growing Pathogen Yersinia pestis
Source: Pathogens. 2022 Feb 16;11(2):255. doi: 10.3390/pathogens11020255 (PMC8874391; doi:10.3390/pathogens11020255)
Supplement: Supplementary file 1 [file pathogens-11-00255-s001.zip]

Archive with 1 entries (1 files):
- pathogens-1592816-supplementary.pdf
